# Supplementary material for: A Method for Preparing Morphologically Preserved Wildlife Fecal Specimens for Long‐Term Ecological Studies
Source: Ecol Evol. 2026 Jan 11;16(1):e72931. doi: 10.1002/ece3.72931 (PMC12793066; doi:10.1002/ece3.72931)
Supplement: Supplementary file 2 — Table S1: BLAST sequence similarity results for fecal DNA extracted at different storage time points from wildlife fecal specimens preserved using the method described in this study, including sequence length, alignment statistics, and corresponding GenBank accession numbers. [file ECE3-16-e72931-s002.xlsx]

## Sheet: Sheet1
Fecal specimens	Timepoint	Sequence	Sequence length, bp	Total score	Query cover	Expect value	Percent identity	Accession number
Elaphodus cephalophus	0 Months	TGAGAAGACCCCTATGGAGCTTTAACTACTTAGTCCAAAGAAATAAATTTTACTACCAAGGAAACAACAAGACTCTTTATGGACTAACAGCTTTGGTTGGGGTGACCTCGGAGAATAAAAAATCCTCCGAGCGATTTTAAAGACTAGACCTACAAGTCAAATCACACAATCGCTTATTGATCCAAAAAATTGATCAACGGAACAAGTTACCCTAGGGATAACAGCGCAATCCTATTCAAGAGTCCATATCGACAATAGGGTTTACGACCTCGATGTTGGATCAGGACATCCCGATGGTGCAACCGCTATCAAAGGTTCGTTTGTTCAACGATTAAAGTCCTACGTGATCTGAGTTCAGACCGGAGTAATCCAGTG	375	680	0.99	0	0.9973	MN251783.1
	6 Months	GGAGCTTTAACTACTTAGTCCAAAGAAATAAATTTTACTACCAAGGAAACAACAAGACTCTTTATGGACTAACAGCTTTGGTTGGGGTGACCTCGGAGAATAAAAAATCCTCCGAGCGATTTTAAAGACTAGACCTACAAGTCAAATCACACAATCGCTTATTGATCCAAAAAATTGATCAACGGAACAAGTTACCCTAGGGATAACAGCGCAATCCTATTCAAGAGTCCATATCGACAATAGGGTTTACGACCTCGATGTTGGATCAGGACATCCCGATGGTGCAACCGCTATCAAAGGTTCGTTTGTTCAACGATTAAAGTCCTACGTGATCTGAGTTCAGACCGGAGTAATCCAGTGGGG	363	662	0.99	0	1	MN251783.1
	18 Months	CCCCAGGAGCTTTAACTACTTAGTCCAAAGAAATAAATTTTACTACCAAGGAAACAACAAGACTCTTTATGGACTAACAGCTTTGGTTGGGGTGACCTCGGAGAATAAAAAATCCTCCGAGCGATTTTAAAGACTAGACCTACAAGTCAAATCACACAATCGCTTATTGATCCAAAAAATTGATCAACGGAACAAGTTACCCTAGGGATAACAGCGCAATCCTATTCAAGAGTCCATATCGACAATAGGGTTTACGACCTCGATGTTGGATCAGGACATCCCGATGGTGCAACCGCTATCAAAGGTTCGTTTGTCAACGATTAAAGTCCTACGTGATCTGAGTTCAGACCGGAGTAATCCAGTGGGG	367	654	0.97	0	0.9972	MN251783.1
Ailurus styani	0 Months	GAAGACCCCTATGGAGCTTCAATTAACTGACCCAATATAGATTAACCATATTTAACCAACCAGGGATATCATAACTCTATATCTGGGTTAGCAATTTAGGTTGGGGTGACCTCGGAGAAAAAACCATCCTCCGAGTGATACAATTCTAGACTTACTAGTCGAAACGCTCTATCATTTATTGATCCAAAATTTTTGATCAACGGAATAAGTTACCCTAGGGATAACAGCGCAATCCTATTCAAGAGTCCATATCAACAATAGGGTTTACGACCTCGATGTTGGATCAGGACATCCTAATGGTGCAGCAGCTATTAAGGGTTCGTTTGTTCAACGATTAAAGTCCTACGTGATCTGAGTTCAGACCGGAGCAATCCAGGTCGGGTTTCTATTA	391	701	0.99	0	0.9923	NC_009691.1
	6 Months	CCTTGGAGCTTCAATTAACTGACCCAATATAGATTAACCATATTTAACCAACCAGGGATATCATAACTCTATATCTGGGTTAGCAATTTAGGTTGGGGTGACCTCGGAGAAAAAACCATCCTCCGAGTGATACAATTCTAGACTTACTAGTCGAAACGCTCTATCATTTATTGATCCAAAATTTTTGATCAACGGAATAAGTTACCCTAGGGATAACAGCGCAATCCTATTCAAGAGTCCATATCAACAATAGGGTTTACGACCTCGATGTTGGATCAGGACATCCTAATGGTGCAGCAGCTATTAAGGGTTCGTTTGTTCAACGATTAAAGTCCTACGTGATCTGAGTTCAGACCGGAGCAATCCAGTGGGGTTTTCTATT	383	671	1	0	0.9819	NC_009691.1
	18 Months	AGTAGACCCCTATGGAGCTTCAATTAACTGACCCAATATAGATTAACCATATTTAACCAACCAGGGATATCATAACTCTATATCTGGGTTAGCAATTTAGGTTGGGGTGACCTCGGAGAAAAAACCATCCTCCGAGTGATACAATTCTAGACTTACTAGTCGAAACGCTCTATCATTTATTGATCCAAAATTTTTGATCAACGGAATAAGTTACCCTAGGGATAACAGCGCAATCCTATTCAAGAGTCCATATCAACAATAGGGTTTACGACCTCGATGTTGGATCAGGACATCCTAATGGTGCAGCAGCTATTAAGGGTTCGTTTGTTCAACGATTAAAGTCCTACGTGATCTGAGTTCAGACCGGAGCAATCCAGGCGGGGTATCTATGAA	393	682	0.97	0	0.9895	NC_009691.1
Prionailurus bengalensis	0 Months	TTGAGAAGACCCTATGGAGCTTTAATTAATCGACTCAAAGAGACTCCACTAACTAACCGACAGGAACAACAAACCTCTACATGAGCCGACAATTTAGGTTGGGGTGACCTCGGAGAACAAAACAACCTCCGAGTGATTTAAATCTAGACTAACCAGTCAAAAGTATTACATCACTTATTGATCCAAAAACTTGATCAACGGAACAAGTTACCCTAGGGATAACAGCGCAATCCTATTTCAGAGTCCATATCGACAATAGGGTTTACGACCTCGATGTTGGATCAGGACATCCCGATGGTGCAGCARCTATCAAAGGTTCGTTTGTTCAACGATTAAAGTCCTACGTGATCTGAGTTCAGACCGGAGTAATCCAGGTCGGTTTCTATTA	388	706	0.99	0	0.9974	KX857778.1
	6 Months	TTGGTGAGAAAGATCCTATGGAGCTTTAATTAATTGACTCAAAGAGACTCCCCTAACTACCCGACAGGAACAACAAACCTCTTCAAGAACCGACAATTTWGGKTGGGGYGWCCTMGSA*AACAAAACMWCCTMCSAGTGMTTTWWATBWMKACTAMCCMSTCAAAARTATTAYATCAYTTATTGATCCAAWAACTTGATCAACGGAACAAGTTACCCTAGGGATAACAGCGCAATCCTATTTCAKAGTCCATATCKACAATAGGGTTTACGACCTCGATGTTGGATCAGGACATCCYGATGGTGCAGCMGCTATCWARG*TTCGTTTGTTCAACGATTATAGTCCTACGTGATCTGAGTTCAGACCGAAGTAATCCAGGCGTTTTCTATATATA	392	521	0.98	3e-143	0.8843	KX857778.1
	18 Months	CCTAGCAGTGCATTAAATGTAGACTACCCAGTCAAAAGTATTACATCATCAATTGATCCAAAAACTTGATCAACGGAACAAGTTACCCTAGGGATAACAGCGCAATCCTATTTCAGAGTCCATATCGACAATAGGGTTTACGACCTCGATGTTGGATCAGGACATCCCGATGGTGCAGCAGCTATCAAAGGTTCGTTTGTTCAACGATTAAAGTCCTACGTGATCTGAGTTCAGACCGGAGTAATCCCAGTGG	253	407	0.95	5e-109	0.9787	OQ231456.1
Macaca thibetana	0 Months	TCATAGAAACCCACCTGGATTGCTCCGGTCTGAACTCAGATCACGTAGGACTTTAATCGTTGAACAAACGAACCCTTGATAGCTGCTGCACCATTAGGATGTCCTGATCCAACATCGAGGTCGTAAGCTCTATTGTCGATATGGACTCTAGAATAGAATTGCGCTGTTATCCCTAGGGTAACTTGTTCCGTTGATCAAATTATTGGATCAATTATGAGTGTTAGCTCGCTTTGACTTGTGTGGTCTTAGCATTTGTTATTCGGAGGTTTTGTTGTGCTCCGAGGTCGCCCCAACCAAAATTTTTAATGCAGGTGTCGGTAGTTTAGAGGTCCGTGGGTTTATCTGGTTTTTGATTGCATTAATAGATTAAAGCTCCATAGGGGGTCTTCTC	391	701	0.99	0	0.9923	NC_011519.1
	6 Months	CCTATGGAGCTTTAATCTATTAATGCAATCAAAAACCAGATAAACCCACGGACCTCTAAACTACCGACACCTGCATTAAAAATTTTGGTTGGGGCGACCTCGGAGCACAACAAAACCTCCGAATAACAAATGCTAAGACCACACAAGTCAAAGCGAGCTAACACTCATAATTGATCCAATAATTTGATCAACGGAACAAGTTACCCTAGGGATAACAGCGCAATTCTATTCTAGAGTCCATATCGACAATAGAGCTTACGACCTCGATGTTGGATCAGGACATCCTAATGGTGCAGCAGCTATCAAGGGTTCGTTTGTTCAACGATTAAAGTCCTACGTGATCTGAGTTCAGACCGGAGCAATCCAGGCGGGGTTTCTATGATA	384	684	0.99	0	0.9921	NC_011519.1
	18 Months	ATAGAAACCCGACCTGGATTGCTCCGGTCTGAACTCAGATCACGTAGGACTTTAATCGTTGAACAAACGAACCCTTGATAGCTGCTGCACCATTAGGATGTCCTGATCCAACATCGAGGTCGTAAGCTCTATTGTCGATATGGACTCTAGAATAGAATTGCGCTGTTATCCCTAGGGTAACTTGTTCCGTTGATCAAATTATTGGATCAATTATGAGTGTTAGCTCGCTTTGACTTGTGTGGTCTTAGCATTTGTTATTCGGAGGTTTTGTTGTGCTCCGAGGTCGCCCCAACCAAAATTTTTAATGCAGGTGTCGGTAGTTTAGAGGTCCGTGGGTTTATCTGGTTTTTGATTGCATTAATAGATTAAAGCTCCATAGGGGTCTTCTCA	390	706	0.99	0	0.9949	NC_011519.1
Hystrix brachyura	0 Months	AGAAGACCCTATGGAGCTTTAATTAATTTACATATACTAAAACACTTAACTTTCCTAAGGGTTACAAAACACTAGTACTATGTAAATAATTTTGGTTGGGGTGACCTCGGAGAACAAAAAAACCTCCGAATGATTTTAACCTAGACACTACAAGTCAAAGTCAAAAATCATCAATTGACCCAGTACAAACTGATCAACGAACCAAGTTACCCTAGGGATAACAGCGCAATCCTATTCTAGAGTTCTTATCGACAATAGGGTTTACGACCTCGATGTTGGATCAGGACTTCCCAATGGTGCAGCCGCTATTAAAGGTTCGTTTGTTCAACGATTAAAGTCCTACGTGATCTGAGTTCAGACCGGAGTAATCCAGGTGGGGTTTCTATGACA	390	701	0.9	0	0.9948	NC_050263.1
	6 Months	GAAGACCCCTATGGAGCTTTAATTAATTTACATATACTAAAACACTTAACTTTCCTAAGGGTTACAAAACACTAGTACTATGTAAATAATTTTGGTTGGGGTGACCTCGGAGAACAAAAAAACCTCCGAATGATTTTAACCTAGACACTACAAGTCAAAGTCAAAAATCATCAATTGACCCAGTACAAACTGATCAACGAACCAAGTTACCCTAGGGATAACAGCGCAATCCTATTCTAGAGTTCTTATCGACAATAGGGTTTACGACCTCGATGTTGGATCAGGACTTCCCAATGGTGCAGCCGCTATTAAAGGTTCGTTTGTTCAACGATTAAAGTCCTACGTGATCTGAGTTCAGACCGGAGTAATCCAGGTCGGTTTCTATGA	387	704	0.99	0	0.9974	NC_050263.1
	18 Months	TGTCATAGAAACCCCACCTGGATTACTCCGGTCTGAACTCAGATCACGTAGGACTTTAATCGTTGAACAAACGAACCTTTAATAGCGGCTGCACCATTGGGAAGTCCTGATCCAACATCGAGGTCGTAAACCCTATTGTCGATAAGAACTCTAGAATAGGATTGCGCTGTTATCCCTAGGGTAACTTGGTTCGTTGATCAGTTTGTACTGGGTCAATTGATGATTTTTGACTTTGACTTGTAGTGTCTAGGTTAAAATCATTCGGAGGTTTTTTTGTTCTCCGAGGTCACCCCAACCAAAATTATTTACATAGTACTAGTGTTTTGTAACCCTTAGGAAAGTTAAGTGTTTTAGTATATGTAAATTAATTAAAGCTCCATAGGGGTCTTCTCAA	394	699	0.98	0	0.9923	NC_050263.1
Sus scrofa	0 Months	GGGGGTATAGATCCGTAGGACTTTATCGTTGAACAAACGAACCTTTAATAGCGGTTGCACCATTTGGGTGTCCTGATCCAACATCGAGGTCGTAAACCCTATTGTCGATAGGAACTCTAGAATAGGATTGCGCTGTTATCCCTAGGGTAACTTGTTCCGTTGATCAAAATTTTGGATCAATAAGTGATGTTATGGTTATTTTGACTGGTTTGTCTAGATTAAAATCACTCGGAGGGTTTTTTGTACTCCGAGGTCACCCCAACCGAAATTGCTAGTCCATGTTAAGTTATGTTTTATCCCTTTGTGGTTGAATTGTTTAACTTTTGGAATAGTTAATTAAAGCTCCGTAGGGTCTTCTCA	360	634	0.98	3e-177	0.9915	KC493607.1
	6 Months	GAAGACCCCTACGGAGCTTTAATTAACTATTCCAAAAGTTAAACAATTCAACCACAAAGGGATAAAACATAACTTAACATGGACTAGCAATTTCGGTTGGGGTGACCTCGGAGTACAAAAAACCCTCCGAGTGATTTTAATCTAGACAAACCAGTCAAAATAACCATAACATCACTTATTGATCCAAAATTTTGATCAACGGAACAAGTTACCCTAGGGATAACAGCGCAATCCTATTCTAGAGTTCCTATCGACAATAGGGTTTACGACCTCGATGTTGGATCAGGACACCCAAATGGTGCAACCGCTATTAAAGGTTCGTTTGTTCAACGATTAAAGTCCTACGTGATCTGAGTTCAGACCGGAGCAATCCAGGTGGGTTTATATTGACA	392	691	0.99	0	0.9897	PP763949.1
	18 Months	TTGAGAAGACCCTATGGAGCTTTAATTAACTATTCCAAAAGTTAAACAATTCAACCACAAAGGGATAAAACATAACTTAACATGGACTAGCAATTTCGGTTGGGGTGACCTCGGAGTACAAAAAACCCTCCGAGTGATTTTAATCTAGACAAACCAGTCAAAATAACCATAACATCACTTATTGATCCAAAATTTTGATCAACGGAACAAGTTACCCTAGGGATAACAGCGCAATCCTATTCTAGAGTTCCTATCGACAATAGGGTTTACGACCTCGATGTTGGATCAGGACACCCAAATGGTGCAACCGCTATTAAAGGTTCGTTTGTTCAACGATTAAAGTCCTACGTGATCTGAGTTCAGACCGGAGCAATCCAGGTGGGTTTTATATT	392	704	0.99	0	0.9948	KC493607.1
